# Supplementary material for: SARSPLEX: Multiplex Serological ELISA with a Holistic Approach
Source: Viruses. 2022 Nov 22;14(12):2593. doi: 10.3390/v14122593 (PMC9786076; doi:10.3390/v14122593)
Supplement: Supplementary file 1 [file viruses-14-02593-s001.zip]

Archive with 1 entries (1 files):
- viruses-2034649-supplementary.pdf
